# Supplementary material for: Analyzes In Silico Indicate the lncRNAs MIR31HG and LINC00939 as Possible Epigenetic Inhibitors of the Osteogenic Differentiation in PDLCs
Source: Genes (Basel). 2023 Aug 18;14(8):1649. doi: 10.3390/genes14081649 (PMC10454380; doi:10.3390/genes14081649)
Supplement: Supplementary file 1 [file genes-14-01649-s001.zip]

Archive with 1 entries (1 files):
- genes-2534656-supplementary.docx
